# Supplementary material for: RNA-seq analyses of gene expression in the microsclerotia of Verticillium dahliae
Source: BMC Genomics. 2013 Sep 9;14:607. doi: 10.1186/1471-2164-14-607 (PMC3852263; doi:10.1186/1471-2164-14-607)
Supplement: Additional file 3 — Data mining analyses (see file headings for additional details). [file 1471-2164-14-607-S3.xls]

## Sheet: GOI set revised_3
Additional File 3. Raw data including P-values, fold change, and SD for Datamining (DMA) analyses in MS+ or NoMS cultures of Verticillium dahliae, Gene IDs in red text are differentially expressed (p-value < 0.05 and > or < 1.5 fold expression)
Genes highlighted in red text are differentially expressed (>1.5 fold change, P < 0.05).
Polyketide synthases	NAME	p-value(MS vs. NoMS)	FoldChange(MS vs. NoMS)	FoldChange(MS vs. NoMS) (Description)	AVG_MS	SD_MS	AVG_NoMS	SD_NoMS	tetrahydroxynapthalene reductases	NAME	p-value(MS vs. NoMS)	FoldChange(MS vs. NoMS)	FoldChange(MS vs. NoMS) (Description)	AVG_MS	SD_MS	AVG_NoMS	SD_NoMS	P450s (Cytochrome P450s)	NAME	p-value(MS vs. NoMS)	FoldChange(MS vs. NoMS)	FoldChange(MS vs. NoMS) (Description)	AVG_MS	SD_MS	AVG_NoMS	SD_NoMS	> 10 fold Ms Up-regulation (no FDR, p < 0.05)	NAME	p-value(MS vs. NoMS)	FoldChange(MS vs. NoMS)	FoldChange(MS vs. NoMS) (Description)	AVG_MS	SD_MS	AVG_NoMS	SD_NoMS	> 10 fold MS down-regulation (no FDR p <0.05)	NAME	p-value(MS vs. NoMS)	FoldChange(MS vs. NoMS)	FoldChange(MS vs. NoMS) (Description)	AVG_MS	SD_MS	AVG_NoMS	SD_NoMS	hydrophobins	NAME	p-value(MS vs. NoMS)	FoldChange(MS vs. NoMS)	FoldChange(MS vs. NoMS) (Description)
VDAG_05633*	fatty acid synthase	0.571131	-3.18754	MS down vs NoMS	0.21	0.14	0.68	0.57	VDAG_00183	versicolorin reductase	0.00926019	40.7998	MS up vs NoMS	137.73	63.21	3.38	0.5	VDAG_07074	hypothetical protein	0.612572	3.04923	MS up vs NoMS	1.91	0.99	0.63	0.03	VDAG_09970	L-serine dehydratase	0.0221076	10.0941	MS up vs NoMS	1.48	0.25	0.15		VDAG_03287	hypothetical protein	0.0119632	-272.064	MS down vs NoMS	6.8	3.31	1849.94	926.24	VDAG_07851	hypothetical protein	0.00491393	-6.20895	MS down vs NoMS
VDAG_05632	polyketide synthase	0.750387		No change between MS and NoMS	0.03	0.03			VDAG_05181	tetrahydroxynaphthalene reductase	0.00636132	86.9886	MS up vs NoMS	187.8	79.77	2.16	0.38	VDAG_09339	benzoate 4-monooxygenase cytochrome P450	0.649348	-1.58405	MS down vs NoMS	5.27	2.07	8.34	4.04	VDAG_03038	periplasmic trehalase	0.0480648	10.1515	MS up vs NoMS	43.66	28.67	4.3	2.7	VDAG_02162	oviduct-specific glycoprotein	0.0357843	-46.0977	MS down vs NoMS	0.71	0.28	32.83	20.86	VDAG_08956	hypothetical protein	0.00158122	-7.03522	MS down vs NoMS
VDAG_05631	hypothetical protein	0.324152	-9.92477	MS down vs NoMS	0.01	0.02	0.13	0.16	VDAG_03665	tetrahydroxynaphthalene reductase	0.0186471	344.052	MS up vs NoMS	169.01	95.09	0.49	0.3	VDAG_05994	hypothetical protein	0.0850299	1.92151	MS up vs NoMS	5.91	2.06	3.07	0.91	VDAG_00192	transcription factor	0.00804676	10.3185	MS up vs NoMS	20.5	2.81	1.99	0.24	VDAG_03216	hypothetical protein	1.42e-05	-42.9539	MS down vs NoMS	1.23	0.35	52.84	4.08	VDAG_07838	cerato-ulmin	0.145675	33.8398	MS up vs NoMS
VDAG_04539	lovastatin nonaketide synthase	0.973768	-1.24617	MS down vs NoMS	0.61	0.48	0.76	0.54										VDAG_02830	pisatin demethylase	0.449406	4.55031	MS up vs NoMS	4.23	2.15	0.93	0.75	VDAG_02155	hypothetical protein	0.00568202	10.3495	MS up vs NoMS	4867.55	1817.26	470.32	274.17	VDAG_03507	aldo-keto reductase yakc	0.0474351	-39.9808	MS down vs NoMS	11.24	4.11	449.45	324.37	VDAG_01586	hydrophobin 5	0.381514	-2.29268	MS down vs NoMS
VDAG_08448	lovastatin nonaketide synthase	0.36551	2.23839	MS up vs NoMS	3.7	0.46	1.65	0.18										VDAG_07521	linoleate diol synthase	0.828835	1.71162	MS up vs NoMS	2.03	0.31	1.18	0.41	VDAG_07272	retinol dehydrogenase	0.0289832	10.4052	MS up vs NoMS	14.36	2.34	1.38	0.96	VDAG_03585	hypothetical protein	0.00279678	-38.5131	MS down vs NoMS	3.46	1.53	133.09	45.62	VDAG_02273	hypothetical protein	0.0181017	-3.77406	MS down vs NoMS
VDAG_07270	mycocerosic acid synthase	0.136561	6.84606	MS up vs NoMS	11.13	4.39	1.63	0.67										VDAG_05340	pisatin demethylase	0.0635911	-1.84123	MS down vs NoMS	7.63	3.74	14.04	1.99	VDAG_01591	acetyl-hydrolase	0.0324629	10.4796	MS up vs NoMS	38.17	21.94	3.64	0.78	VDAG_04032	hypothetical protein	0.0299711	-36.4835	MS down vs NoMS	2.24	1.09	81.84	51.23
VDAG_03466	fatty acid synthase S-acetyltransferase	0.530912	-1.64834	MS down vs NoMS	2.05	0.83	3.37	1.42										VDAG_10071	trichodiene oxygenase	0.960945	-1.0236	MS down vs NoMS	3.66	0.19	3.75	0.59	VDAG_10470	glucanase B	0.0306643	10.5061	MS up vs NoMS	10.48	3.7	1	0.27	VDAG_04322	acetylcholinesterase	0.020749	-31.6598	MS down vs NoMS	0.66	0.13	20.85	10.01
VDAG_09534	aflatoxin biosynthesis polyketide synthase	0.518152	-5.70327	MS down vs NoMS	0.88	0.5	5.04	4.98										VDAG_07313	cytochrome P450 76A2	0.984615	1.1787	MS up vs NoMS	0.46	0.06	0.39	0.33	VDAG_01323	NADP-dependent malic enzyme	0.0158281	10.5946	MS up vs NoMS	28.43	13.04	2.68	0.64	VDAG_08741	endochitinase	0.0498758	-29.5004	MS down vs NoMS	0.72	0.1	21.2	15.15
VDAG_01856	phenolpthiocerol synthesis polyketide synthase ppsA	0.988276	1.08802	MS up vs NoMS	0.97	0.61	0.89	0.49										VDAG_02181	cytochrome P450 monooxygenase	0.123216	-1.78712	MS down vs NoMS	8.12	0.57	14.51	5.3	VDAG_08640	hypothetical protein	0.0107624	10.6728	MS up vs NoMS	80.5	35.04	7.54	0.54	VDAG_06138	6-hydroxy-D-nicotine oxidase	0.037412	-24.3651	MS down vs NoMS	0.71	0.16	17.18	10.96
VDAG_01835	fatty acid synthase S-acetyltransferase	0.140707	-4.79408	MS down vs NoMS	18.56	12.29	88.96	76.95										VDAG_00797	cytochrome P450	0.233355	3.36304	MS up vs NoMS	2.25	0.51	0.67	0.36	VDAG_09744	glucan 1,3-beta-glucosidase	0.00330718	10.7954	MS up vs NoMS	83.5	26.95	7.73	2.4	VDAG_04102	hypothetical protein	0.0126276	-15.8875	MS down vs NoMS	2.33	0.81	37.02	16.81
VDAG_07928	lovastatin nonaketide synthase	0.833396	-1.3819	MS down vs NoMS	3.11	1.73	4.3	3.29										VDAG_03355	averantin oxidoreductase	0.988047	-1.03293	MS down vs NoMS	1.12	0.08	1.15	0.16	VDAG_03820	carbonic anhydrase	0.00196267	11.2046	MS up vs NoMS	28.72	7.66	2.56	0.77	VDAG_00831	alkaline phosphatase	0.0269686	-15.599	MS down vs NoMS	1.03	0.24	16.12	8.9
VDAG_00190	conidial yellow pigment biosynthesis polyketide synthase	0.00155191	136.661	MS up vs NoMS	271.4	83.31	1.99	0.32										VDAG_03391	benzoate 4-monooxygenase cytochrome P450	0.992107	-1.09288	MS down vs NoMS	0.35	0.12	0.38	0.24	VDAG_02347	hypothetical protein	0.0282622	11.3513	MS up vs NoMS	58.38	32.61	5.14	0.94	VDAG_05963	hypothetical protein	0.0112921	-15.0995	MS down vs NoMS	2.7	1.43	40.73	18.7
VDAG_00184	amino acid adenylation	0.0388418	23.1281	MS up vs NoMS	63.55	40.68	2.75	0.71										VDAG_07159	cytochrome P450 52A11	0.551611	1.49057	MS up vs NoMS	5.3	1.4	3.56	0.82	VDAG_09145	hypothetical protein	0.00839434	11.4321	MS up vs NoMS	427.17	178.13	37.37	18.88	VDAG_07399	HpcH/HpaI aldolase/citrate lyase family protein	0.0331921	-15.0525	MS down vs NoMS	5.26	0.95	79.2	48.78
																		VDAG_07177	bifunctional P-450:NADPH-P450 reductase	0.361551	3.93099	MS up vs NoMS	5.85	4.57	1.49	0.4	VDAG_01149	FAD binding domain-containing protein	0.00204008	11.6776	MS up vs NoMS	119.95	34.06	10.27	8.42	VDAG_03336	excitatory amino acid transporter 2	0.0191714	-14.3553	MS down vs NoMS	8.08	2.86	115.94	61.24
*VDAG_05631 through 05633 likely represent single transcript and thus counted as one gene for Table 2																		VDAG_02101	cytochrome P450 4d8	0.647384	3.71153	MS up vs NoMS	4.14	2.51	1.12	0.64	VDAG_02413	2R)-phospho-3-sulfolactate synthase	0.0183886	11.7423	MS up vs NoMS	300.89	153.95	25.62	15.84	VDAG_03555	thymus-specific serine protease	0.00956963	-13.7321	MS down vs NoMS	15.96	7.27	219.21	95.87
																		VDAG_10192	cytochrome P450 71A20	0.636278	-1.27778	MS down vs NoMS	5.29	2	6.76	2.21	VDAG_04010	hypothetical protein	0.0337377	11.7762	MS up vs NoMS	21.92	13.25	1.86	0.69	VDAG_04101	glucan endo-1,3-alpha-glucosidase agn1	0.00568527	-13.5943	MS down vs NoMS	2.62	0.16	35.68	12.57
																		VDAG_07321	pisatin demethylase	0.388035	4.79801	MS up vs NoMS	3.24	0.97	0.68	0.42	VDAG_05660	chitin deacetylase	0.0125385	12.194	MS up vs NoMS	16.48	7.46	1.35	0.35	VDAG_04634	hypothetical protein	0.0182317	-13.4182	MS down vs NoMS	3.48	1.15	46.66	22.39
																		VDAG_09344	sterigmatocystin biosynthesis P450 monooxygenase StcS	0.918066	1.39979	MS up vs NoMS	0.91	0.36	0.65	0.41	VDAG_04085	sphingolipid long chain base-responsive protein PIL1	0.019208	12.5143	MS up vs NoMS	120.38	62.61	9.62	6.18	VDAG_01833	DUF341 domain-containing protein	0.0191403	-13.227	MS down vs NoMS	4.73	2.16	62.51	32.77
																		VDAG_05830	cytochrome P450 2C31	0.182371	-1.97673	MS down vs NoMS	2.85	0.94	5.62	2.65	VDAG_08132	hypothetical protein	0.00287353	12.566	MS up vs NoMS	41.94	4.96	3.34	1.72	VDAG_06103	hypothetical protein	2.01e-05	-12.2467	MS down vs NoMS	8.6	1.05	105.28	11.3
																		VDAG_03630	cytochrome P450 71A20	0.355596	1.17184	MS up vs NoMS	7.93	0.61	6.76	1.07	VDAG_07180	NMRAL1 protein	0.00738954	12.6015	MS up vs NoMS	13.33	1.55	1.06	0.47	VDAG_07186	ammonium transporter 1	0.0394918	-10.9215	MS down vs NoMS	1.48	0.53	16.15	7.56
																		VDAG_03650	cytochrome P450 2C3	0.000189144	246.839	MS up vs NoMS	148.38	28.79	0.6	0.22	VDAG_03882	hypothetical protein	0.0322888	12.7078	MS up vs NoMS	69.22	41.38	5.45	1.45	VDAG_08653	hypothetical protein	0.0343156	-10.7695	MS down vs NoMS	39.14	18.81	421.54	178.76
																		VDAG_06032	cytochrome P450 71B13	0.978403	-1.01324	MS down vs NoMS	27.73	13.04	28.1	19.88	VDAG_00194	CMR1 protein	0.0149519	12.7868	MS up vs NoMS	24.09	8.27	1.88	0.29
																		VDAG_04994	cytochrome P450 1A2	0.915238	-1.15606	MS down vs NoMS	6.73	3.34	7.78	6.64	VDAG_00195	pig1	0.005956	12.8603	MS up vs NoMS	52.31	18.55	4.07	0.9
																		VDAG_08399	O-methylsterigmatocystin oxidoreductase	0.00213702	5.24086	MS up vs NoMS	26.25	4.42	5.01	2.58	VDAG_10437	hypothetical protein	0.0344946	13.1788	MS up vs NoMS	74.56	45.9	5.66	2.28
																		VDAG_03967	averantin oxidoreductase	0.935626	1.79089	MS up vs NoMS	0.47	0.17	0.26	0.12	VDAG_01467	glucose-repressible protein	0.042012	13.205	MS up vs NoMS	6164.47	4023.77	466.83	287.16
																		VDAG_05714	pisatin demethylase	0.856312	-2.00662	MS down vs NoMS	0.93	0.59	1.86	0.8	VDAG_09165	hypothetical protein	0.00217643	13.2351	MS up vs NoMS	1401.69	424.74	105.91	57.9
																		VDAG_00407	pisatin demethylase	0.513294	2.59657	MS up vs NoMS	3.26	0.56	1.26	0.26	VDAG_02705	hypothetical protein	0.00432977	13.3839	MS up vs NoMS	136.66	47.11	10.21	10.69
																		VDAG_02763	pisatin demethylase	0.767455	1.56058	MS up vs NoMS	2.54	0.51	1.63	0.69	VDAG_08958	chaperone protein hchA	0.0101549	13.7145	MS up vs NoMS	50.71	22.62	3.7	1.34
																		VDAG_02868	cytochrome P450 3A13	0.750065	1.99639	MS up vs NoMS	1.11	0.44	0.56	0.16	VDAG_07138	hypothetical protein	0.000685612	14.1853	MS up vs NoMS	95.5	21.58	6.73	3.18
																		VDAG_05890	cytochrome P450 3A13	0.0554539	-1.943	MS down vs NoMS	6.34	1.38	12.31	3.17	VDAG_08034	hypothetical protein	0.0259722	14.3004	MS up vs NoMS	345.49	198.25	24.16	15.02
																		VDAG_09290	cytochrome P450 71B28	0.911819	-1.17585	MS down vs NoMS	3.8	1.05	4.47	0.6	VDAG_00782	versatile peroxidase VPL1	0.0120604	14.5776	MS up vs NoMS	11.29	1.78	0.77	0.06
																		VDAG_09298	cytochrome P450 76C2	0.718505	1.30093	MS up vs NoMS	8.93	1.78	6.86	1.38	VDAG_05172	hypothetical protein	0.0121519	14.8453	MS up vs NoMS	798.95	372.4	53.82	50.22
																		VDAG_09515	O-methylsterigmatocystin oxidoreductase	0.998612	1.01849	MS up vs NoMS	0.43	0.05	0.42	0.33	VDAG_05283	hypothetical protein	0.000508525	15.1136	MS up vs NoMS	231.81	51.09	15.34	11.9
																		VDAG_08752	cytochrome P450 4A12A	0.630053	1.15625	MS up vs NoMS	2.31	0.61	1.99	0.5	VDAG_02829	endo alpha-1,4 polygalactosaminidase precusor	0.0497666	15.1211	MS up vs NoMS	457.28	320.71	30.24	16.86
																		VDAG_00085	cytochrome P450 3A2	0.568851	4.03885	MS up vs NoMS	2.3	0.65	0.57	0.06	VDAG_10160	hypothetical protein	0.0265698	15.2591	MS up vs NoMS	21.95	11.29	1.44	0.7
																		VDAG_03813	trichodiene oxygenase	0.974926	1.1357	MS up vs NoMS	1.02	0.24	0.9	0.58	VDAG_09172	hypothetical protein	0.0394538	15.5076	MS up vs NoMS	90.07	57.07	5.81	3.18
																		VDAG_00367	cytochrome P450	0.00499961	1.93757	MS up vs NoMS	11.35	1.37	5.86	1.34	VDAG_07878	UDP-glucose,sterol transferase	0.0334618	15.8327	MS up vs NoMS	45.35	28.04	2.86	1.31
																		VDAG_05420	ent-kaurene oxidase	0.080645	-15.057	MS down vs NoMS	19.71	15.63	296.8	245.12	VDAG_09105	hypothetical protein	0.0497145	15.8599	MS up vs NoMS	14.95	5.35	0.94	0.78
																		VDAG_05430	cytochrome P450	0.524857	1.58518	MS up vs NoMS	4.74	0.77	2.99	0.85	VDAG_10300	hypothetical protein	0.0287085	16.1241	MS up vs NoMS	67.23	38.97	4.17	1.88
																		VDAG_04680	ent-kaurene oxidase	0.650545	2.02641	MS up vs NoMS	4.15	0.38	2.05	0.37	VDAG_08103	choline dehydrogenase	0.00487913	16.1366	MS up vs NoMS	70.48	24.38	4.37	2.3
																		VDAG_04715	cytochrome P450	0.616201	-2.73321	MS down vs NoMS	0.48	0.03	1.32	0.51	VDAG_10513	sulfite oxidase	0.0191797	16.3014	MS up vs NoMS	97.33	51.88	5.97	2.37
																		VDAG_03370	hypothetical protein	0.980937	-1.22265	MS down vs NoMS	0.5	0.31	0.61	0.19	VDAG_00159	hypothetical protein	0.0414025	16.3694	MS up vs NoMS	42.74	28.34	2.61	2.27
																		VDAG_07619	hypothetical protein	0.581004	2.80656	MS up vs NoMS	1.33	0.11	0.47	0.27	VDAG_04197	mitochondrial integral membrane protein	0.00293577	16.3964	MS up vs NoMS	157.61	52.98	9.61	2.48
																		VDAG_07713	bifunctional P-450:NADPH-P450 reductase	0.586506	1.44176	MS up vs NoMS	10.87	1.94	7.54	2.62	VDAG_02390	hypothetical protein	0.00209284	16.4043	MS up vs NoMS	2456.7	764.8	149.76	36.12
																		VDAG_04380	cytochrome P450 51	0.93695	-1.33595	MS down vs NoMS	0.68	0.4	0.91	0.1	VDAG_05123	nitrate reductase	0.00118597	16.4388	MS up vs NoMS	60.6	16.5	3.69	2.25
																		VDAG_01173	cytochrome P450	0.28221	3.35502	MS up vs NoMS	3.53	0.43	1.05	0.25	VDAG_08109	hypothetical protein	0.0103579	16.6424	MS up vs NoMS	27.09	11.99	1.63	1.07
																		VDAG_06023	isotrichodermin C-15 hydroxylase	0.989012	-1.08622	MS down vs NoMS	0.85	0.33	0.92	0.37	VDAG_06061	hypothetical protein	0.0255371	17.1298	MS up vs NoMS	8.64	3.9	0.5	0.06
																		VDAG_07777	hypothetical protein	0.896706	1.15169	MS up vs NoMS	3.65	1.52	3.17	0.87	VDAG_08124	sugar transporter family protein	0.0345853	17.5437	MS up vs NoMS	52.88	33.49	3.01	1.09
																		VDAG_07843	ent-kaurene oxidase	0.937863	1.40175	MS up vs NoMS	0.39	0.07	0.28	0.06	VDAG_00587	hypothetical protein	0.000438033	17.5949	MS up vs NoMS	114.49	25.31	6.51	1.97
																		VDAG_03560	pisatin demethylase	0.986465	1.00568	MS up vs NoMS	59.72	33.27	59.38	12.65	VDAG_04828	PRY1 protein	0.0111944	18.253	MS up vs NoMS	1797.06	833.55	98.45	78.99
																		VDAG_08476	cytochrome P450 61	0.103013	-3.30958	MS down vs NoMS	3.24	0.12	10.71	6.16	VDAG_00294	hypothetical protein	0.00804695	18.2975	MS up vs NoMS	11.15	3.31	0.61	0.37
																		VDAG_05456	pisatin demethylase	0.682363	1.96545	MS up vs NoMS	2.69	0.21	1.37	0.54	VDAG_02664	Rec8	0.0338966	19.0819	MS up vs NoMS	27.17	12.14	1.42	0.39
																		VDAG_05638	trichodiene oxygenase	0.708574	-5.06498	MS down vs NoMS	0.2	0.16	1.03	0.77	VDAG_09583	alcohol oxidase	0.045719	20.1788	MS up vs NoMS	7.77	2.73	0.39	0.32
																		VDAG_09212	benzoate 4-monooxygenase cytochrome P450	0.0873339	4.88574	MS up vs NoMS	54.31	38.15	11.12	5.75	VDAG_00490	hypothetical protein	0.00859948	20.3846	MS up vs NoMS	1.28	0.43	0.06	0.03
																		VDAG_09541	benzoate 4-monooxygenase cytochrome P450	0.941418	1.0863	MS up vs NoMS	3.78	0.45	3.48	1.06	VDAG_09869	hypothetical protein	7.85e-06	20.8842	MS up vs NoMS	151.8	10.66	7.27	5.43
																		VDAG_01659	ent-kaurene oxidase	0.8177	1.91054	MS up vs NoMS	1.83	0.29	0.96	0.17	VDAG_06885	hypothetical protein	0.00187603	22.5317	MS up vs NoMS	46.18	10.78	2.05	1.11
																		VDAG_01661	hypothetical protein	0.604198	3.45265	MS up vs NoMS	3.51	1.38	1.02	0.71	VDAG_00184	amino acid adenylation	0.0388418	23.1281	MS up vs NoMS	63.55	40.68	2.75	0.71
																		VDAG_01662	ent-kaurene oxidase	0.772958	2.09367	MS up vs NoMS	3.68	1.55	1.76	1.22	VDAG_04170	keratin-associated protein 10-7	0.0241003	23.446	MS up vs NoMS	9.28	2.52	0.4	0.19
																		VDAG_01663	ent-kaurene oxidase	0.0617552	9.47378	MS up vs NoMS	16.1	9.76	1.7	0.94	VDAG_04171	hypothetical protein	0.0199305	24.4662	MS up vs NoMS	11.38	3.29	0.47	0.22
																		VDAG_10486	cytochrome P450 monooxygenase	0.968909	1.05241	MS up vs NoMS	3	1.29	2.85	0.88	VDAG_00592	hypothetical protein	0.00568718	27.1765	MS up vs NoMS	18.94	0.88	0.7	0.44
																		VDAG_04483	cytochrome P450 52A11	0.064129	3.82911	MS up vs NoMS	19.08	8.1	4.98	3.16	VDAG_10456	hypothetical protein	0.00401765	28.1348	MS up vs NoMS	100.42	36.84	3.57	1.45
																		VDAG_07448	cytochrome P450 94A2	0.367021	2.05652	MS up vs NoMS	9.41	4.95	4.58	1.09	VDAG_05179	hypothetical protein	0.000694226	29.712	MS up vs NoMS	214.3	53.58	7.21	6.01
																		VDAG_03938	cytochrome P450 52E2	0.307538	1.5816	MS up vs NoMS	9.82	1.23	6.21	1.31	VDAG_05569	hypothetical protein	0.00540357	30.0236	MS up vs NoMS	36.26	14.42	1.21	0.7
																		VDAG_07512	cytochrome P450 52A11	0.357274	1.39385	MS up vs NoMS	20.16	6.92	14.46	3.69	VDAG_02154	RTA1 protein	0.0267309	31.6514	MS up vs NoMS	80.43	48.5	2.54	2.55
																		VDAG_09950	isotrichodermin C-15 hydroxylase	0.563774	-1.36773	MS down vs NoMS	32.86	18.3	44.94	25.63	VDAG_08973	hypothetical protein	0.00280245	37.1394	MS up vs NoMS	31.34	8.42	0.84	0.24
																		VDAG_04992	pisatin demethylase	0.922095	1.40889	MS up vs NoMS	1.71	0.51	1.21	0.42	VDAG_00183	versicolorin reductase	0.00926019	40.7998	MS up vs NoMS	137.73	63.21	3.38	0.5
																		VDAG_05058	isotrichodermin C-15 hydroxylase	0.467576	-1.33015	MS down vs NoMS	3.41	0.99	4.54	1.67	VDAG_02389	hypothetical protein	0.00453555	42.4818	MS up vs NoMS	1639.99	634.72	38.6	11.6
																		VDAG_06706	averantin oxidoreductase	0.992036	-1.04549	MS down vs NoMS	0.17	0.02	0.18	0.08	VDAG_07349	cysteine-rich-protein	0.0177821	58.4222	MS up vs NoMS	138.24	74.96	2.37	2.67
																		VDAG_07887	benzoate 4-monooxygenase	0.244573	1.78967	MS up vs NoMS	4.42	0.17	2.47	0.39	VDAG_03079	catalase	0.0173981	60.605	MS up vs NoMS	6.83	3.22	0.11	0.06
																											VDAG_03078	hypothetical protein	0.0102882	60.7248	MS up vs NoMS	10.4	4.68	0.17	0.13
																											VDAG_02042	hypothetical protein	0.00293021	67.509	MS up vs NoMS	211.2	74.41	3.13	0.54
																											VDAG_00261	IDI-3 protein	0.0129775	72.3504	MS up vs NoMS	220.36	111.26	3.05	2.55
																											VDAG_05181	tetrahydroxynaphthalene reductase	0.00636132	86.9886	MS up vs NoMS	187.8	79.77	2.16	0.38
																											VDAG_03732	hypothetical protein	0.00930743	97.4313	MS up vs NoMS	1603.64	748.52	16.46	10.6
																											VDAG_00189	laccase	0.00103358	110.813	MS up vs NoMS	217.47	60.4	1.96	0.1
																											VDAG_00190	conidial yellow pigment biosynthesis polyketide synthase	0.00155191	136.661	MS up vs NoMS	271.4	83.31	1.99	0.32
																											VDAG_04954	pigment biosynthesis protein Ayg1	0.00357861	165.003	MS up vs NoMS	233.79	87.02	1.42	0.4
																											VDAG_00621	hypothetical protein	7.75e-05	201.14	MS up vs NoMS	4774.3	780.68	23.74	14.59
																											VDAG_03393	scytalone dehydratase	0.00250664	231.289	MS up vs NoMS	379.46	130.49	1.64	0.45
																											VDAG_03650	cytochrome P450 2C3	0.000189144	246.839	MS up vs NoMS	148.38	28.79	0.6	0.22
																											VDAG_01806	hypothetical protein	0.000103524	251.759	MS up vs NoMS	771.27	133.99	3.06	1.7
																											VDAG_03665	tetrahydroxynaphthalene reductase	0.0186471	344.052	MS up vs NoMS	169.01	95.09	0.49	0.3
[truncated: 67 more columns]
